# Supplementary material for: Tumor Treating Fields (TTFields) Reversibly Permeabilize the Blood–Brain Barrier In Vitro and In Vivo
Source: Biomolecules. 2022 Sep 22;12(10):1348. doi: 10.3390/biom12101348 (PMC9599321; doi:10.3390/biom12101348)
Supplement: Supplementary file 1 [file biomolecules-12-01348-s001.zip]

Archive with 2 entries (2 files):
- Supplementary Figure S1_d1.0.pdf
- Supplementary methods_23Aug2022_d1.0.pdf
